# Supplementary material for: The Impact of Language Barriers on Dental Anxiety in Pediatric Patients: A Feasibility Pilot Study
Source: Dent J (Basel). 2026 Jul 17;14(7):448. doi: 10.3390/dj14070448 (PMC13408894; doi:10.3390/dj14070448)
Supplement: Supplementary file 1 [file dentistry-14-00448-s001.zip]

Archive with 1 entries (1 files):
- dentistry-4302796-supplementary.xlsx
