# Supplementary material for: The Impact of Language Barriers on Dental Anxiety in Pediatric Patients: A Feasibility Pilot Study
Source: Dent J (Basel). 2026 Jul 17;14(7):448. doi: 10.3390/dj14070448 (PMC13408894; doi:10.3390/dj14070448)
Supplement: Supplementary file 1 [file dentistry-14-00448-s001.zip › dentistry-4302796-supplementary.xlsx]

## Sheet: Sheet1
No	Sex	Age	Chief com.	First visit	child l	dentist l	group	FIS baseline	FIS post	Frankl ex	Frankl xr	dentist	Translator
18	M	4	ex	0	עברית	עברית	control	1	2	3	2	1
26	M	6	ex	0	אנגלית	אנגלית	control	3	2	3	4	2
25	M	8	ex	0	עברית	עברית	control	1	1	4	4	3
27	F	10	ex	0	עברית	עברית	control	1	1	4	4	2
29	M	10	ex	0	עברית	עברית	control	1	1	4	4	3
28	M	9	ex	0	עברית	עברית	control	2	1	4	4	2
30	M	9	ex	0	עברית	עברית	control	2	1	4	4	2
24	F	7	ex	0	עברית	עברית	control	2	2	4	4	2
19	M	8	ex	0	עברית	עברית	control	3	2	4	4	4
20	F	7	ex	0	עברית	עברית	control	2	3	4		4
21	M	6	ex	0	עברית	עברית	control	1	4	2	4	5
15	M	5	ex	0	עברית	עברית	control	3	1	3	4	4
23	F	8	ex	0	עברית	עברית	control	1	1	4	4	3
9	F	8	ex	0	עברית	עברית	control	2	2	4	4	2
8	F	6	ex	0	עברית	עברית	control	3	2	4	4	2
13	F	10	ref	0	עברית	עברית	control	3	2	4	4	6
4	M	8	ref	0	עברית	עברית	control	3	2	4		1
5	F	4	trauma	0	עברית	עברית	control	1	1	4	4	2
10	F	5	trauma	0	עברית	עברית	control	1	1	4	4	5
7	M	9	ortho	0	ערבית	ערבית	control	3	4	2		5
1	M	5	pain	0	עברית	עברית	control	1	1	3	2	5
11	F	6	pain	0	עברית	עברית	control	1	2	3	3	2
6	F	5	pain	0	אנגלית	עברית	control	1	1	4	4	2
17	M	10	pain	0	עברית	עברית	control	3	2	4	4	7
22	F	4	pain	0	עברית	עברית	control	1	5	2		4
16	M	8	pain	0	עברית	עברית	control	1	1	3		5
2	F	6	pain	0	עברית	עברית	control	3	1	3		2
12	M	5	pain	0	עברית	עברית	control	3	4	3		2
3	F	7	pain	0	עברית	עברית	control	1	2	4		2
14	M	6	pain	0	עברית	עברית	control	2	2	4		8
26	M	8	ex	0	ערבית	עברית	study	2	1	4	4	9	1
29	F	7	ex	0	ערבית	עברית	study	2	1	4	4	2	1
11	F	4	ex	0	ערבית	עברית	study	1	1	3		6	1
8	M	4	ex	1	ערבית	עברית	study	3	1	3		2	1
1	M	4	ex	0	ערבית	עברית	study	3	3	3		8	1
3	F	8	ex	0	יידיש	עברית	study	1	1	4		7	1
20	F	7	ref	0	ערבית	עברית	study	2	2	4		9	1
2	M	4	trauma	0	יידיש	עברית	study	3	3	4		2	1
4	F	5	pain	0	ערבית	עברית	study	1	1	4	3	8	1
6	F	5	pain	0	ערבית	עברית	study	1	1	4	3	3	1
12	M	7	pain	0	יידיש	עברית	study	1	1	4	4	2	1
25	M	10	pain	0	ערבית	עברית	study	1	1	4	4	10	1
7	F	9	pain	0	ערבית	עברית	study	3	1	4	4	3	1
27	M	7	pain	0	ערבית	עברית	study	2	2	4	4	3	1
28	F	9	pain	0	ערבית	עברית	study	2	2	4	4	2	1
30	F	7	pain	0	ערבית	עברית	study	2	2	4	4	2	1
24	M	10	pain	0	ערבית	עברית	study	3	2	4	4	9	1
18	M	4	pain	0	ערבית	עברית	study	2	5	2		4	1
21	F	6	pain	0	יידיש	עברית	study	3	2	3		9	1
16	F	4	pain	0	ערבית	עברית	study	3	2	3		9	1
19	M	7	pain	0	ערבית	עברית	study	2	3	3		9	1
10	M	6	pain	0	יידיש	עברית	study	3	3	3		6	1
23	F	3	pain	0	ערבית	עברית	study	3	4	3		9	1
17	M	6	pain	0	ערבית	עברית	study	1	1	4		4	1
15	F	6	pain	0	ערבית	עברית	study	3	1	4		2	1
22	F	4	pain	0	ערבית	עברית	study	2	2	4		9	1
5	M	4	pain	0	טיגרית	עברית	study	1	5	4		2	1
14	F	6	ex	0	ערבית	עברית	study	1	1	4		2	0
13	M	5	pain	0	ערבית	עברית	study	1	1	3	2	2	0
9	F	8	pain	0	ערבית	עברית	study	3	2	3	3	8	0
